# Supplementary material for: Dynamic Changes in Hepatitis A Immunity in Regions with Different Vaccination Strategies and Different Vaccination Coverage
Source: Vaccines (Basel). 2022 Aug 29;10(9):1423. doi: 10.3390/vaccines10091423 (PMC9506316; doi:10.3390/vaccines10091423)
Supplement: Supplementary file 1 [file vaccines-10-01423-s001.zip]

Archive with 2 entries (2 files):
- Supplementary table S6.pdf
- Supplementary tables S1-S5.pdf
